# Supplementary material for: Natural SARS-CoV-2 infection in farmed minks (Neovison vison) causes lung pathology, systemic viral spread, and transmission risk, even in asymptomatic animals
Source: Front Vet Sci. 2026 Mar 24;13:1752459. doi: 10.3389/fvets.2026.1752459 (PMC13054983; doi:10.3389/fvets.2026.1752459)
Supplement: Supplementary file 1 [file Supplementary_file_1.xlsx]

## Sheet: Supplementary Table 1 -publicat
group	clinical status	Sex	date	Histology				IHC SARS-CoV2 score 0-3						# Ct value SARS-Cov-2 PCR						Serology				Ct value ADV PCR	Virus sequencing
				#animal number	Severity lung lesions histology	Alveolar damage (DAD) severity	Plasma cell-rich inflammation (ADV)													ELISA		VNT90
		Sex						lung	trachea	conchae	duod	colon	brain	throat swab	nose swab	recatal swab	long	conchae	cerebrum	OD	pos/neg	titer	pos/neg			proteomics
1 (n=15)	found dead	NA	2025-11-01	1	mild	mild	Y	0	0	0	NA	NA	NA	34.34	36.86	34.55	nd	nd	nd	0.073	N	<50	N	nd	NA	NA
	found dead	NA	2025-11-01	2	mild	moderate	Y	0	0	0	1	0	NA	nd	nd	nd	nd	nd	nd	0.055	N	<50	N	33.62	NA	NA
	found dead	NA	2025-11-01	3	mild	mild	nd	1	0	0	NA	0	NA	35.1	35.86	nd	nd	nd	nd	NA	NA	<50	N	35.77	NA	NA
	found dead	NA	2025-11-01	4	mild	mild	nd	0	0	0	0	0	NA	33.09	nd	nd	nd	nd	nd	0.064	N	<50	N	nd	NA	NA
	found dead	NA	2025-11-01	5	mild	moderate	nd	0	0	0	NA	NA	NA	31.83	16.44	nd	nd	nd	nd	0.113	N	350	P	nd	NA	NA
	found dead	NA	2025-11-01	6	moderate	severe	Y	1	0	3	1	0	NA	14.48	18.1	34.83	23.59	15.1	31.08	2.293	P	150	P	nd	NA	NA
	found dead	NA	2025-11-01	7	moderate	severe	nd	3	0	2	0	0	NA	13.95	20.38	nd	18	16.91	28.68	NT	NA	150	P	nd	NA	NA
	found dead	NA	2025-11-01	8	severe	severe	nd	1	1	2	0	0	NA	14.28	31.29	34.6	20.47	15.29	36.31	3.197	P	83	P	17.49	NA	NA
	found dead	NA	2025-11-01	9	mild	severe	nd	0	0	1	0	0	NA	25.84	20.64	nd	nd	32.95	nd	NA	NA	<50	N	nd	NA	NA
	found dead	NA	2025-11-01	10	severe	severe	nd	1	0	2	0	NA	NA	16.15	16.62	36.9	21.5	20.35	34.6	NA	NA	<50	N	16.7	NA	NA
	found dead	NA	2025-11-01	11	mild	severe	nd	1	1	3	NA	NA	NA	14.97	21.61	35.07	20.92	16.79	33.46	NA	NA	150	P	30.84	NA	NA
	found dead	NA	2025-11-01	12	mild	severe	nd	1	0	3	NA	0	NA	15.13	19.43	30.75	27.92	16.36	36.95	3.121	P	117	P	nd	NA	NA
	found dead	NA	2025-11-01	13	severe	severe	nd	2	2	2	0	0	NA	14.91	20.11	35.15	21.39	16.23	25.96	2.252	P	450	P	30.38	NA	NA
	found dead	NA	2025-11-01	14	mild	mild	nd	0	0	0	NA	NA	NA	16.41	22.25	nd	24.84	18.49	33	NA	NA	450	P	35.52	NA	NA
	found dead	NA	2025-11-01	15	moderate	severe	nd	1	0	3	NA	0	NA	16.19	nd	34.44	26.67	17.63	26.96	0.423	N	350	P	nd	NA	NA
2 (n=10)	no clinical signs	NA	2025-11-05	16	nd	mild	nd	0	0	0	0	0	0	27.14	25.42	nd	nd	nd	nd	0.045	N	450	P	nd	NA	Y
	no clinical signs	male	2025-11-05	17	moderate	severe	Y	0	0	0	0	0	0	25.91	20.19	nd	32.63	32.71	nd	1.912	P	450	P	31.77	NA	Y
	no clinical signs	female	2025-11-05	18	moderate	severe	nd	2	1	3	1	1	1	14.86	27.39	35.36	18.43	15.41	28.88	2.537	P	250	P	16.37	Y	Y
	no clinical signs	male	2025-11-05	19	severe	severe	nd	0	0	0	0	0	NA	28.4	19.56	41.47	38.29	NA	NA	3.172	P	<50	N	33.6	NA	Y
	no clinical signs	male	2025-11-05	20	moderate	severe	nd	1	0	1	0	0	NA	18.43	24.92	35.27	31.56	18.16	nd	3.151	P	350	P	nd	Y	Y
	no clinical signs	female	2025-11-05	21	mild	severe	nd	1	0	1	0	0	NA	20.67	nd	35.76	36.12	19.05	nd	3.064	P	1050	P	nd	Y	NA
	no clinical signs	male	2025-11-05	22	severe	severe	Y	0	0	0	0	0	0	33.41	25.94	33.63	37.97	29.71	nd	3.057	P	450	P	16.88	NA	NA
	no clinical signs	female	2025-11-05	23	moderate	severe	nd	1	0	0	0	0	0	34.21	31.84	nd	33.49	35.2	nd	2.957	P	450	P	21.05	NA	NA
	no clinical signs	female	2025-11-05	24	mild	severe	nd	0	0	0	0	0	NA	34.75	31.46	nd	34.55	29.73	nd	2.903	P	117	P	nd	NA	NA
	no clinical signs	female	2025-11-05	25	mild	severe	nd	0	0	0	0	0	0	35.02	nd	nd	nd	nd	nd	0.075	N	450	P	28.17	NA	NA
3 (n=10)	clinically ill	male	2025-11-05	26	mild	severe	Y	3	0	1	0	NA	0	18.99	19.52	25.96	17.43	NA	36.18	3.036	P	<50	N	21.97	Y
	clinically ill	male	2025-11-05	27	moderate	severe	nd	1	0	2	1	0	NA	19.54	29.27	34.85	26.53	17.57	31.25	3.233	P	1350	P	39.21	Y	Y
	clinically ill	male	2025-11-05	28	mild	severe	nd	1	0	1	NA	NA	0	15.8	22.94	28.93	24.83	18.01	28.08	NA	NA	<50	N	nd	Y	Y
	clinically ill	female	2025-11-05	29	moderate	severe	Y	2	1	1	0	0	NA	19.77	23.77	35.71	20.78	18.41	32.02	3.23	P	350	P	18.23	NA	Y
	clinically ill	female	2025-11-05	30	mild	severe	nd	1	1	2	0	1	0	22.23	18.76	33.75	31.44	18.86	nd	3.161	P	250	P	18.06	NA	Y
	clinically ill	male	2025-11-05	31	mild	severe	Y	1	0	1	0	0	NA	17.6	22.66	nd	31.42	21.88	27.5	1.627	P	1350	P	nd	Y	NA
	clinically ill	male	2025-11-05	32	mild	moderate	nd	1	0	1	0	0	0	16.97	24.84	nd	32.17	17.14	29.93	3.094	P	450	P	nd	NA	NA
	clinically ill	female	2025-11-05	33	moderate	severe	nd	2	0	3	0	0	NA	14.92	18.98	32.81	21.15	16.36	27.52	0.166	N	<50	N	28.87	Y	NA
	clinically ill	male	2025-11-05	34	moderate	severe	nd	1	1	1	0	1	0	20.53	24.73	34.97	28.25	18.62	32.79	3.17	P	150	P	nd	NA	NA
	clinically ill	male	2025-11-05	35	nd	severe	Y	0	0	0	0	0	NA	23.53	22.59	28.49	36.43	19.7	nd	1.262	P	<50	N	nd	Y	NA
4 (n=10)	found dead	male	2025-11-05	36	mild	severe	Y	1	1	2	0	0	0	15.01	20.98	28.95	21.97	16.65	28.69	2.297	P	350	P	23.59	Y	Y
	found dead	male	2025-11-05	37	mild	severe	Y	1	1	1	0	0	NA	20.13	21.69	33.96	25.64	18.67	37.07	3.207	p	3150	P	nd	NA	Y
	found dead	female	2025-11-05	38	severe	severe	Y	2	NA	2	0	0	NA	14.08	17.42	31.76	23.1	14.68	nd	3.033	P	9450	P	16.04	NA	NA
	found dead	female	2025-11-05	39	mild	severe	nd	1	1	1	0	0	NA	17.6	23.94	34.87	23.37	16.32	30.99	3.24	P	6750	P	nd	Y	Y
	found dead	male	2025-11-05	40	mild	severe	Y	2	0	2	0	NA	1	17.26	21.94	33.99	23.69	17.54	38.65	3.092	P	3150	P	18.64	NA	NA
	found dead	female	2025-11-05	41	severe	severe	Y	3	3	1	0	1	0	16.58	15.7	27.53	19.06	18.1	27.75	1.168	P	450	P	14.39	Y	NA
	found dead	male	2025-11-05	42	mild	moderate	Y	2	2	3	0	0	NA	13.17	19.12	33.97	20.57	14.31	31.47	2.402	P	450	P	22.45	Y	NA
	found dead	male	2025-11-05	43	mild	moderate	nd	1	0	1	0	0	1	17.96	20.36	nd	31.79	30.46	33.46	3.22	P	NA	bacteria	16.96	NA	NA
	found dead	male	2025-11-05	44	autolysis	autolysis	nd	NA	NA	NA	NA	NA	0	15.84	21.58	35.49	27.93	17.02	33.04	3.249	P	350	P	14.05	NA	NA
	found dead	male	2025-11-05	45	mild	moderate	Y	3	0	3	0	NA	0	14.98	19.13	37.35	21.6	14.79	31.68	2.822	P	1050	P	36.83	NA	NA
					nd = not detected		Y = detected				NA = not analysed
					duod= duodenum		Aleutian Disease virus (ADV)				OD= optical density
								Ct	> 40 negative
									nd is no sigmoid curve in PCR
