# Supplementary material for: Natural SARS-CoV-2 infection in farmed minks (Neovison vison) causes lung pathology, systemic viral spread, and transmission risk, even in asymptomatic animals
Source: Front Vet Sci. 2026 Mar 24;13:1752459. doi: 10.3389/fvets.2026.1752459 (PMC13054983; doi:10.3389/fvets.2026.1752459)
Supplement: Supplementary file 8 [file Supplementary_file_8.xlsx]

## Sheet: Sheet 1
	BAMBOO_export_v1
NPX data
Panel	Olink Immuno-Oncology	Olink Immuno-Oncology	Olink Immuno-Oncology	Olink Immuno-Oncology	Olink Immuno-Oncology	Olink Immuno-Oncology	Olink Immuno-Oncology	Olink Immuno-Oncology	Olink Immuno-Oncology	Olink Immuno-Oncology	Olink Immuno-Oncology	Olink Immuno-Oncology	Olink Immuno-Oncology	Olink Immuno-Oncology	Olink Immuno-Oncology	Olink Immuno-Oncology	Olink Immuno-Oncology	Olink Immuno-Oncology	Olink Immuno-Oncology	Olink Immuno-Oncology	Olink Immuno-Oncology	Olink Immuno-Oncology	Olink Immuno-Oncology	Olink Immuno-Oncology	Olink Immuno-Oncology	Olink Immuno-Oncology	Olink Immuno-Oncology	Olink Immuno-Oncology	Olink Immuno-Oncology	Olink Immuno-Oncology	Olink Immuno-Oncology	Olink Immuno-Oncology	Olink Immuno-Oncology	Olink Immuno-Oncology	Olink Immuno-Oncology	Olink Immuno-Oncology	Olink Immuno-Oncology	Olink Immuno-Oncology	Olink Immuno-Oncology	Olink Immuno-Oncology	Olink Immuno-Oncology	Olink Immuno-Oncology	Olink Immuno-Oncology	Olink Immuno-Oncology	Olink Immuno-Oncology	Olink Immuno-Oncology	Olink Immuno-Oncology	Olink Immuno-Oncology	Olink Immuno-Oncology
Assay	IL8	TNFRSF9	TIE2	MCP-3	CD40-L	IL-1 alpha	CD244	EGF	ANGPT1	IL7	PGF	IL6	ADGRG1	MCP-1	CRTAM	CXCL11	MCP-4	TRAIL	FGF2	CXCL9	CD8A	CAIX	MUC-16	ADA	CD4	NOS3	IL2	Gal-9	VEGFR-2	CD40	IL18	GZMH	KIR3DL1	LAP TGF-beta-1	CXCL1	TNFSF14	IL33	TWEAK	PDGF subunit B	PDCD1	FASLG	CD28	CCL19	MCP-2	CCL4	IL15	Gal-1	PD-L1	CD27
Uniprot ID	P10145	Q07011	Q02763	P80098	P29965	P01583	Q9BZW8	P01133	Q15389	P13232	P49763	P05231	Q9Y653	P13500	O95727	O14625	Q99616	P50591	P09038	Q07325	P01732	Q16790	Q8WXI7	P00813	P01730	P29474	P60568	O00182	P35968	P25942	Q14116	P20718	P43629	P01137	P09341	O43557	O95760	O43508	P01127	Q15116	P48023	P10747	Q99731	P80075	P13236	P40933	P09382	Q9NZQ7	P26842
OlinkID	OID00752	OID00753	OID00754	OID00755	OID00756	OID00757	OID00758	OID00759	OID00760	OID00761	OID00762	OID00763	OID00764	OID00765	OID00766	OID00767	OID00768	OID00769	OID00770	OID00771	OID00772	OID00773	OID05549	OID00775	OID00776	OID00777	OID00778	OID00779	OID00780	OID00781	OID00782	OID00783	OID05550	OID00785	OID00786	OID00787	OID00788	OID00789	OID00790	OID00791	OID00792	OID00793	OID00794	OID00795	OID00796	OID05551	OID00798	OID00799	OID00800
MINK SERA_ID-1	2.1704875	1.5416662	2.443419	2.230321	3.162406	-0.6245108	2.919202	4.989845	5.621640	2.186608	4.360531	2.884418	2.2662461	4.722360	2.958498	2.0796690	2.2295156	2.5417330	4.703380	2.0054325	2.294402	2.474117	1.8272852	3.125703	2.5968465	3.5006354	2.4349416	3.206275	2.936964	2.0864415	2.0449538	2.724345	2.606012	10.664425	2.313407	2.636688	1.79044560	7.100772	6.872872	2.640564	3.825310	2.1195060	3.789758	2.1653679	2.376924	3.584422	3.178448	2.655864	1.858979
#16 nerts	1.0226968	1.5256921	2.001116	1.377950	2.056958	-0.9280619	2.505325	3.572785	7.220965	2.026719	2.535285	1.777920	1.4219190	4.069628	2.313897	1.4396706	2.0661715	1.4926128	2.281313	1.5241260	1.808127	2.048493	2.1063781	2.667669	1.5228528	1.9849027	2.5347491	2.958706	2.440525	1.8025030	1.8116924	1.785725	1.830650	7.653110	1.927242	2.767135	0.16528060	2.306730	6.499958	1.630612	2.962889	0.8170104	3.411499	1.4875870	1.537292	3.004023	2.403241	3.998209	1.797939
#27 nerts	1.4762528	1.4082734	2.413342	1.935198	2.020461	-0.6460829	2.799054	6.853988	8.916199	2.479504	5.078769	1.957661	1.4452723	5.609177	2.450676	1.7064595	1.8236056	1.5630680	4.861284	1.7057638	1.902479	2.791262	1.3635001	2.950063	1.9917472	2.3096252	2.5078478	3.128603	2.224751	2.0881683	1.4406190	2.593237	1.941694	10.786840	2.022513	2.704300	0.46389251	6.681219	9.192891	2.396448	3.672748	1.1093862	6.674942	1.4664277	1.717210	3.195564	2.448356	4.888125	1.788165
#36 nerts	0.9098241	0.5733558	1.842743	1.619577	1.273214	-0.7881694	2.077187	5.273168	8.204422	2.439626	5.329409	1.742797	1.2432460	6.171969	1.822687	0.8266341	0.9881544	0.9406823	4.619825	0.7717999	1.511847	4.086071	0.1916052	2.930455	1.2804351	1.8889100	0.8613661	2.689189	1.563565	1.2307869	0.8527741	2.067071	1.673561	6.014139	1.069860	2.124134	0.74380597	4.429034	6.856613	1.858976	3.335494	0.9221842	3.497401	1.2719421	1.757917	2.224321	2.008162	2.979835	1.347190
#37 nerts	1.4802258	1.5514964	2.237140	1.748134	1.818316	-0.9510298	2.408729	4.286103	8.413821	2.298350	5.237498	1.973147	1.2765119	6.847633	1.819228	1.3665964	2.2081493	1.3798884	2.772849	1.2182995	1.812633	1.855895	0.6448253	2.011385	1.5184549	0.8083826	0.8999786	2.917583	1.639733	1.9479398	1.0904282	1.913333	1.021823	10.680450	1.711706	1.926545	0.21962668	3.378926	8.629882	1.364762	2.220653	0.8153501	4.293291	1.3415474	1.549556	1.808162	2.250164	1.836887	2.000855
#18 nerts	1.4254844	1.5048985	1.827859	1.510925	1.732898	-1.2192320	2.354650	4.993670	8.316524	2.119064	3.184928	1.870039	1.3691937	6.562818	2.140472	1.6370124	1.5224735	1.2606709	2.726439	1.5682136	1.814778	2.484013	0.7961720	2.182902	1.5438243	1.6777519	1.3494530	2.922040	1.858471	1.5458143	1.3968378	2.338654	1.782559	11.377106	1.860295	2.197633	0.21761057	3.394136	8.514914	1.682201	5.208719	0.8474893	5.254947	1.2265499	1.615930	2.376083	2.155535	2.394777	1.547625
#17 nerts	1.1672514	1.4883214	1.650482	1.694955	1.592769	-0.9345349	2.298767	5.582213	8.772300	2.134057	4.312397	2.345997	1.1965214	6.161881	2.306561	1.2712401	2.1883201	1.1025899	2.507641	1.0603562	1.557760	1.924087	0.8625155	2.224629	1.6774166	2.0603422	1.9139489	2.676410	1.643072	1.6084256	1.4845090	1.783516	1.735231	9.792651	1.926080	1.644945	0.06760482	4.452958	9.239660	2.118235	3.674695	0.6755936	7.241263	0.7862675	1.428218	2.966433	1.855780	1.980615	1.326485
#28 nerts	1.1444293	2.3562598	2.362452	1.658574	1.486190	-0.5371571	2.488123	2.987400	5.748976	2.539816	4.437052	3.132081	1.7340060	4.861715	2.225747	1.3615970	1.4912215	1.6614845	4.184735	1.3897687	1.757160	1.964684	1.6645214	3.220187	1.8935300	2.9165241	2.6343402	3.332010	2.856305	1.9733479	1.8801845	1.982365	3.293188	9.892591	1.415793	2.300625	0.52432598	6.136822	8.516825	3.426762	3.432445	0.9390535	2.484996	1.5261862	1.630472	3.347869	2.618341	2.512031	1.372249
#30_nerts	1.2380190	1.4325816	1.921467	1.856576	1.634455	-0.2964722	1.851775	4.965649	8.455680	2.190236	4.730938	2.013308	1.3839172	6.651735	3.276564	1.3421453	2.2046231	1.2469115	3.896264	1.2394761	1.656567	3.152342	0.9907174	2.501289	1.4862071	1.8171891	1.7559849	2.736212	2.050914	1.3544263	1.5055741	1.915493	1.900913	8.942984	1.635212	1.828454	0.56066532	5.668128	8.927276	1.731465	5.869041	1.3949624	8.310572	1.2625671	1.843254	2.805054	1.830520	2.228034	1.598610
#20_nerts	0.9174212	0.8690480	1.288169	1.302247	1.668166	-0.9551669	1.382899	6.303219	7.586822	1.762920	2.941343	1.441228	0.9252428	4.746838	1.760277	1.3395126	1.3499537	1.0903872	1.882916	2.4937797	1.402694	1.723754	0.2382843	1.934378	0.9268644	1.9954324	1.3106575	2.484681	1.582686	0.9665033	1.5655725	1.772383	1.636442	9.898399	1.332626	1.690155	0.36558111	3.821671	8.508700	1.540930	3.173024	1.0723127	4.810807	1.1003518	1.362647	2.104838	1.785359	1.450310	1.211616
#39_nerts	1.4125359	1.6843734	1.711304	1.914842	2.220695	-0.4659175	1.695289	5.679677	8.190203	2.125292	4.584421	1.960317	1.6211909	7.404788	2.237448	1.4284117	1.8300568	1.4696865	4.316610	1.3077788	1.932100	2.108841	1.0514030	2.286848	1.7386377	2.4739675	2.2491930	3.078006	2.174056	1.6427165	1.7722905	1.700606	2.119304	10.142206	1.775369	2.266726	0.79723252	4.555240	8.568592	1.339022	3.684283	1.2462780	4.868327	2.4338467	1.669618	2.426007	2.313565	2.033066	1.320705
#29_nerts	1.2581217	0.7525743	1.786149	1.810999	1.972775	-0.7005199	1.872565	6.051214	8.863193	2.341543	4.481440	1.735945	1.3933636	6.816544	2.147039	1.4382549	1.5344301	1.2956148	3.592730	1.2727418	1.644449	2.385778	0.7887226	2.295868	1.5360621	2.0958200	1.5958409	2.848998	1.699615	1.1154975	1.4589614	1.770757	1.768537	10.447125	2.160224	1.843689	0.48137727	4.251764	9.107319	2.018497	3.900748	1.2337827	5.764431	1.2764077	1.583390	2.225135	1.868364	1.675118	1.476852
#19 nerts	1.5393964	1.5559773	2.805654	2.413456	1.618400	-0.1440193	2.329345	5.538382	8.940630	2.506628	6.146821	2.361197	2.0682132	6.558411	3.612230	2.0049833	2.4529726	1.2550568	5.018156	1.7079931	1.968832	2.627362	1.1628566	2.859285	1.8190727	2.5109172	2.4744221	2.688331	2.134288	2.0923095	1.8237243	2.680112	2.314725	9.925566	2.335197	1.947086	0.64487579	6.800778	9.541418	2.594893	5.386610	1.0627994	9.161981	1.4684038	1.953483	2.194374	2.145913	2.562751	2.135491
below limit of detection adjustment	FALSE	FALSE	FALSE	FALSE	FALSE	TRUE	FALSE	FALSE	FALSE	FALSE	FALSE	TRUE	TRUE	FALSE	FALSE	FALSE	FALSE	FALSE	TRUE	FALSE	FALSE	FALSE	TRUE	FALSE	FALSE	TRUE	TRUE	FALSE	FALSE	FALSE	FALSE	FALSE	TRUE	FALSE	FALSE	FALSE	TRUE	FALSE	FALSE	FALSE	FALSE	TRUE	FALSE	FALSE	FALSE	FALSE	FALSE	FALSE	FALSE
LOD	2.85395547797985	2.03112357701059	3.2718103631081	2.87381646003102	3.52306916392809	1.21683252060708	3.7967099885337	1.86475264008087	1.25638969031277	2.52881517755727	3.27647404865311	3.77967005255658	2.65022679645334	2.90297526801657	2.97071479958475	2.14621361768954	2.52299099418119	2.74895706875347	1.69679855654158	2.41958755455638	2.66449996679387	2.26897076285859	3.3762743499767	2.47918190626925	3.09607817518871	3.56564533577984	3.31509590799589	3.26695378956602	2.97488351425638	2.50697607410935	2.19454479798794	3.03410133680263	2.91793133596955	4.01439275895031	3.10971246004579	3.87143126256576	2.34387422122599	1.39137692015348	0.747886175108647	3.30379892697855	2.94148245429441	3.48569806447165	3.3198278059066	2.7648838249727	2.68023935426006	4.15476862693897	3.41572751357566	3.50892012575421	2.21236890696107
Missing Data freq.	84.6153846153846%	76.9230769230769%	69.2307692307692%	76.9230769230769%	84.6153846153846%	100%	84.6153846153846%	0%	0%	53.8461538461538%	7.69230769230769%	84.6153846153846%	76.9230769230769%	0%	53.8461538461538%	92.3076923076923%	69.2307692307692%	61.5384615384615%	0%	84.6153846153846%	76.9230769230769%	30.7692307692308%	100%	23.0769230769231%	69.2307692307692%	84.6153846153846%	92.3076923076923%	53.8461538461538%	53.8461538461538%	61.5384615384615%	92.3076923076923%	92.3076923076923%	61.5384615384615%	0%	76.9230769230769%	69.2307692307692%	92.3076923076923%	0%	0%	92.3076923076923%	7.69230769230769%	76.9230769230769%	7.69230769230769%	92.3076923076923%	76.9230769230769%	100%	84.6153846153846%	76.9230769230769%	61.5384615384615%
Normalization	BAMBOO	BAMBOO	BAMBOO	BAMBOO	BAMBOO	BAMBOO	BAMBOO	BAMBOO	BAMBOO	BAMBOO	BAMBOO	BAMBOO	BAMBOO	BAMBOO	BAMBOO	BAMBOO	BAMBOO	BAMBOO	BAMBOO	BAMBOO	BAMBOO	BAMBOO	BAMBOO	BAMBOO	BAMBOO	BAMBOO	BAMBOO	BAMBOO	BAMBOO	BAMBOO	BAMBOO	BAMBOO	BAMBOO	BAMBOO	BAMBOO	BAMBOO	BAMBOO	BAMBOO	BAMBOO	BAMBOO	BAMBOO	BAMBOO	BAMBOO	BAMBOO	BAMBOO	BAMBOO	BAMBOO	BAMBOO	BAMBOO
[truncated: 47 more columns]
